# Supplementary material for: Nutritional Status According to the GLIM Criteria in Patients with Chronic Heart Failure: Association with Prognosis
Source: Nutrients. 2022 May 27;14(11):2244. doi: 10.3390/nu14112244 (PMC9182728; doi:10.3390/nu14112244)
Supplement: Supplementary file 1 [file nutrients-14-02244-s001.zip]

Archive with 1 entries (1 files):
- nutrients-1702100-supplementary.pdf
